# Supplementary material for: The Frequency and Predictive Factors of Change in Alcohol Consumption during the COVID-19 Pandemic: Results from a Multi-Country Longitudinal Study
Source: Nutrients. 2024 Aug 6;16(16):2591. doi: 10.3390/nu16162591 (PMC11357368; doi:10.3390/nu16162591)
Supplement: Supplementary file 1 [file nutrients-16-02591-s001.zip]

Archive with 1 entries (1 files):
- nutrients-3072522-supplementary.pdf
